# Supplementary material for: ﻿Description of a new species of Stauropathes (Anthozoa, Antipatharia, Schizopathidae) from Puerto Rico
Source: Zookeys. 2025 Mar 13;1231:331–46. doi: 10.3897/zookeys.1231.136967 (PMC11926604; doi:10.3897/zookeys.1231.136967)
Supplement: XML Treatment for Stauropathes [file zookeys.1231.136967-treatment1.xml]

<!DOCTYPE tp:taxon-treatment
  PUBLIC "-//TaxonX//DTD Taxonomic Treatment Publishing DTD v0 20100105//EN" "tax-treatment-NSO.dtd">
<tp:taxon-treatment xmlns:tp="http://www.plazi.org/taxpub"><tp:treatment-meta><kwd-group><label>Taxon classification</label><kwd>
                <named-content content-type="kingdom">Animalia</named-content>
              </kwd><kwd>
                <named-content content-type="order">Antipatharia</named-content>
              </kwd><kwd>
                <named-content content-type="family">Schizopathidae</named-content>
              </kwd></kwd-group><mixed-citation publication-type="journal"><person-group><name><surname>Horowitz</surname><given-names>Jeremy</given-names></name><name><surname>Barajas</surname><given-names>Mina</given-names></name><name><surname>McCartin</surname><given-names>Luke J.</given-names></name><name><surname>Vohsen</surname><given-names>Samuel A.</given-names></name><name><surname>Herrera</surname><given-names>Santiago</given-names></name></person-group><article-title>﻿Description of a new species of <italic><tp:taxon-name><tp:taxon-name-part taxon-name-part-type="genus" reg="Stauropathes">Stauropathes</tp:taxon-name-part></tp:taxon-name></italic> (<tp:taxon-name><tp:taxon-name-part taxon-name-part-type="class">Anthozoa</tp:taxon-name-part></tp:taxon-name>, <tp:taxon-name><tp:taxon-name-part taxon-name-part-type="order">Antipatharia</tp:taxon-name-part></tp:taxon-name>, <tp:taxon-name><tp:taxon-name-part taxon-name-part-type="family">Schizopathidae</tp:taxon-name-part></tp:taxon-name>) from Puerto Rico</article-title><source>Zookeys</source><day>13</day><month>03</month><year>2025</year><volume>1231</volume><fpage>331</fpage><lpage>346</lpage><pub-id pub-id-type="doi">10.3897/zookeys.1231.136967</pub-id></mixed-citation></tp:treatment-meta><tp:nomenclature><label>﻿Genus</label><tp:taxon-name>
              <object-id xmlns:xlink="http://www.w3.org/1999/xlink" content-type="arpha" xlink:type="simple">33DEB4EA-C7CF-508B-913D-C18E490C9BA3</object-id>
              <tp:taxon-name-part taxon-name-part-type="genus" reg="Stauropathes">Stauropathes</tp:taxon-name-part>
            </tp:taxon-name><tp:taxon-authority>Opresko, 2002</tp:taxon-authority></tp:nomenclature><tp:treatment-sec sec-type="diagnosis" id="SECID0E4KAC"><title>Diagnosis (emended from Opresko 2002).</title><p>Corallum monopodial, unbranched or branched and pinnulate to the first order. Pinnules in two lateral or anterolateral rows and arranged in subopposite pairs. Spines smooth, triangular, and laterally compressed. Polyps 3–9 mm in transverse diameter.</p></tp:treatment-sec><tp:treatment-sec sec-type="type species" id="SECID0ECLAC"><title>Type species.</title><p><italic><tp:taxon-name><tp:taxon-name-part taxon-name-part-type="genus" reg="Stauropathes">Stauropathes</tp:taxon-name-part><tp:taxon-name-part taxon-name-part-type="species" reg="staurocrada">staurocrada</tp:taxon-name-part></tp:taxon-name></italic> Opresko, 2002 (by original designation).</p></tp:treatment-sec><tp:treatment-sec sec-type="type locality" id="SECID0ETLAC"><title>Type locality.</title><p>North-central Pacific Ocean.</p></tp:treatment-sec><tp:treatment-sec sec-type="remarks" id="SECID0EYLAC"><title>Remarks.</title><p>This study demonstrates that the unbranched corallum with bilateral and subopposite pinnules is polyphyletic, occurring in the genera <italic><tp:taxon-name><tp:taxon-name-part taxon-name-part-type="genus" reg="Bathypathes">Bathypathes</tp:taxon-name-part></tp:taxon-name></italic> and <italic><tp:taxon-name><tp:taxon-name-part taxon-name-part-type="genus" reg="Stauropathes">Stauropathes</tp:taxon-name-part></tp:taxon-name></italic>, warranting emendation to the generic diagnosis for <italic><tp:taxon-name><tp:taxon-name-part taxon-name-part-type="genus" reg="Stauropathes">Stauropathes</tp:taxon-name-part></tp:taxon-name></italic>. Further, the two genera do not form monophyletic groups, where <italic><tp:taxon-name><tp:taxon-name-part taxon-name-part-type="genus" reg="Stauropathes">Stauropathes</tp:taxon-name-part></tp:taxon-name></italic> spp. (CMNI 2023-0258, USNM 1404493, and USNM 1424220) fall into the clade that consists of a majority of <italic><tp:taxon-name><tp:taxon-name-part taxon-name-part-type="genus" reg="Bathypathes">Bathypathes</tp:taxon-name-part></tp:taxon-name></italic>, while <italic><tp:taxon-name><tp:taxon-name-part taxon-name-part-type="genus" reg="Bathypathes">Bathypathes</tp:taxon-name-part><tp:taxon-name-part taxon-name-part-type="species" reg="alaskensis">alaskensis</tp:taxon-name-part></tp:taxon-name></italic> Opresko &amp; Molodtsova, 2021 (USNM 1013749) falls into the clade that consists of a majority of <italic><tp:taxon-name><tp:taxon-name-part taxon-name-part-type="genus" reg="Stauropathes">Stauropathes</tp:taxon-name-part></tp:taxon-name></italic>. Another finding of this study is that <italic><tp:taxon-name><tp:taxon-name-part taxon-name-part-type="genus" reg="Telopathes">Telopathes</tp:taxon-name-part></tp:taxon-name></italic> is not polyphyletic, contradicting <xref ref-type="bibr" rid="B7">Cruz et al. (2024)</xref>; however, additional sequence data from these three genera may suggest more complicated relationships, possibly fueled by hybridization and/or introgression, which has yet to be formally tested for any species in the order.</p></tp:treatment-sec><ref-list><ref id="B7"><mixed-citation xmlns:xlink="http://www.w3.org/1999/xlink" xlink:type="simple"><person-group><name name-style="western"><surname>Cruz</surname><given-names>BA</given-names></name><name name-style="western"><surname>Cappelmann</surname><given-names>A</given-names></name><name name-style="western"><surname>Chutjian</surname><given-names>H</given-names></name><name name-style="western"><surname>Roman</surname><given-names>JC</given-names></name><name name-style="western"><surname>Reid</surname><given-names>MA</given-names></name><name name-style="western"><surname>Wright</surname><given-names>J</given-names></name><name name-style="western"><surname>Gonzalez</surname><given-names>AD</given-names></name><name name-style="western"><surname>Keyman</surname><given-names>T</given-names></name><name name-style="western"><surname>Griffith</surname><given-names>KM</given-names></name><name name-style="western"><surname>Appiah-Madson</surname><given-names>HJ</given-names></name><name name-style="western"><surname>Distel</surname><given-names>DL</given-names></name><name name-style="western"><surname>Hayes</surname><given-names>VE</given-names></name><name name-style="western"><surname>Drewery</surname><given-names>J</given-names></name><name name-style="western"><surname>Pettay</surname><given-names>DT</given-names></name><name name-style="western"><surname>Staton</surname><given-names>JL</given-names></name><name name-style="western"><surname>Brugler</surname><given-names>MR</given-names></name></person-group> (<year>2024</year>) <article-title>Complete mitochondrial genomes of the black corals <italic><tp:taxon-name><tp:taxon-name-part taxon-name-part-type="genus">Alternatipathes</tp:taxon-name-part><tp:taxon-name-part taxon-name-part-type="species">mirabilis</tp:taxon-name-part></tp:taxon-name></italic> Opresko &amp; Molodtsova, 2021 and <italic><tp:taxon-name><tp:taxon-name-part taxon-name-part-type="genus">Parantipathes</tp:taxon-name-part><tp:taxon-name-part taxon-name-part-type="species">larix</tp:taxon-name-part></tp:taxon-name></italic> (Esper, 1788) (<tp:taxon-name><tp:taxon-name-part taxon-name-part-type="phylum">Cnidaria</tp:taxon-name-part></tp:taxon-name>, <tp:taxon-name><tp:taxon-name-part taxon-name-part-type="class">Anthozoa</tp:taxon-name-part></tp:taxon-name>, <tp:taxon-name><tp:taxon-name-part taxon-name-part-type="subclass">Hexacorallia</tp:taxon-name-part></tp:taxon-name>, <tp:taxon-name><tp:taxon-name-part taxon-name-part-type="order">Antipatharia</tp:taxon-name-part></tp:taxon-name>, <tp:taxon-name><tp:taxon-name-part taxon-name-part-type="family">Schizopathidae</tp:taxon-name-part></tp:taxon-name>).</article-title><source>ZooKeys</source><volume>2024</volume>: <fpage>79</fpage>–<lpage>93</lpage>. <ext-link xlink:href="10.3897/zookeys.1196.116837" ext-link-type="doi" xlink:type="simple">https://doi.org/10.3897/zookeys.1196.116837</ext-link></mixed-citation></ref></ref-list></tp:taxon-treatment>
