# Supplementary material for: ﻿Description of a new species of Stauropathes (Anthozoa, Antipatharia, Schizopathidae) from Puerto Rico
Source: Zookeys. 2025 Mar 13;1231:331–46. doi: 10.3897/zookeys.1231.136967 (PMC11926604; doi:10.3897/zookeys.1231.136967)
Supplement: XML Treatment for Stauropathes monopinnata [file zookeys.1231.136967-treatment2.xml]

<!DOCTYPE tp:taxon-treatment
  PUBLIC "-//TaxonX//DTD Taxonomic Treatment Publishing DTD v0 20100105//EN" "tax-treatment-NSO.dtd">
<tp:taxon-treatment xmlns:tp="http://www.plazi.org/taxpub"><tp:treatment-meta><kwd-group><label>Taxon classification</label><kwd>
                <named-content content-type="kingdom">Animalia</named-content>
              </kwd><kwd>
                <named-content content-type="order">Antipatharia</named-content>
              </kwd><kwd>
                <named-content content-type="family">Schizopathidae</named-content>
              </kwd></kwd-group><mixed-citation publication-type="journal"><person-group><name><surname>Horowitz</surname><given-names>Jeremy</given-names></name><name><surname>Barajas</surname><given-names>Mina</given-names></name><name><surname>McCartin</surname><given-names>Luke J.</given-names></name><name><surname>Vohsen</surname><given-names>Samuel A.</given-names></name><name><surname>Herrera</surname><given-names>Santiago</given-names></name></person-group><article-title>﻿Description of a new species of <italic><tp:taxon-name><tp:taxon-name-part taxon-name-part-type="genus" reg="Stauropathes">Stauropathes</tp:taxon-name-part></tp:taxon-name></italic> (<tp:taxon-name><tp:taxon-name-part taxon-name-part-type="class">Anthozoa</tp:taxon-name-part></tp:taxon-name>, <tp:taxon-name><tp:taxon-name-part taxon-name-part-type="order">Antipatharia</tp:taxon-name-part></tp:taxon-name>, <tp:taxon-name><tp:taxon-name-part taxon-name-part-type="family">Schizopathidae</tp:taxon-name-part></tp:taxon-name>) from Puerto Rico</article-title><source>Zookeys</source><day>13</day><month>03</month><year>2025</year><volume>1231</volume><fpage>331</fpage><lpage>346</lpage><pub-id pub-id-type="doi">10.3897/zookeys.1231.136967</pub-id></mixed-citation></tp:treatment-meta><tp:nomenclature><label>﻿</label><tp:taxon-name>
              <object-id xmlns:xlink="http://www.w3.org/1999/xlink" content-type="arpha" xlink:type="simple">6ADC2AFA-B9DC-5DCD-B5B1-CEF1B61F1C4E</object-id>
              <tp:taxon-name-part taxon-name-part-type="genus" reg="Stauropathes">Stauropathes</tp:taxon-name-part>
              <tp:taxon-name-part taxon-name-part-type="species" reg="monopinnata">monopinnata</tp:taxon-name-part>
              <object-id xmlns:xlink="http://www.w3.org/1999/xlink" content-type="zoobank" xlink:type="simple">https://zoobank.org/86C16844-9D66-42CF-9337-CF9CED4A8375</object-id>
            </tp:taxon-name><tp:taxon-authority>Horowitz &amp; Barajas</tp:taxon-authority><tp:taxon-status xmlns:xlink="http://www.w3.org/1999/xlink" xlink:type="simple">sp. nov.</tp:taxon-status><xref ref-type="fig" rid="F1">Figs 1</xref><xref ref-type="fig" rid="F3">, 3</xref><xref ref-type="fig" rid="F4">, 4</xref><xref ref-type="fig" rid="F5">, 5</xref><xref ref-type="fig" rid="F6">, 6</xref><xref ref-type="table" rid="T1">, Table 1</xref><xref ref-type="supplementary-material" rid="S1">, Suppl. material 1</xref></tp:nomenclature><tp:treatment-sec sec-type="material" id="SECID0EFAAE"><title>Material examined.</title><p><bold><italic>Holotype</italic></bold> • USNM 1689279, Whiting Bank, Puerto Rico, <named-content xmlns:xlink="http://www.w3.org/1999/xlink" content-type="dwc:verbatimCoordinates" xlink:type="simple"><named-content content-type="geo-json" specific-use="{&#34;type&#34;:&#34;Point&#34;,&#34;coordinates&#34;:[-65.697600,17.839800]}" id="NCID0ETAAE" xlink:type="simple">17.8398°N, 65.6976°W</named-content></named-content>, 738 m depth. Schmidt Ocean Institute R/V <italic>Falkor (too)</italic>, FKt230417, Health diagnostic of deep-sea coral, ROV <italic>SuBastian</italic> dive 518, April 29, 2023 (<abbrev xmlns:xlink="http://www.w3.org/1999/xlink" xlink:title="scanning electron microscope" id="ABBRID0E3AAE" xlink:type="simple">SEM</abbrev> stub No. 538). <bold><italic>Paratype</italic></bold> • USNM 1424060, 250 km southeast of Midway Atoll, Hawaii, <named-content xmlns:xlink="http://www.w3.org/1999/xlink" content-type="dwc:verbatimCoordinates" xlink:type="simple"><named-content content-type="geo-json" specific-use="{&#34;type&#34;:&#34;Point&#34;,&#34;coordinates&#34;:[-175.400000,26.650000]}" id="NCID0EGBAE" xlink:type="simple">26.65°N, 175.4°W</named-content></named-content>, 1604 m depth. NOAA (National Oceanic and Atmospheric Administration) R/V <italic>Okeanos Explorer</italic>, Cruise EX1603, Hohonu Moana: Exploring Deep Waters off Hawaii, ROV <italic>Deep Discoverer</italic> dive 5, March 5, 2016 (<abbrev xmlns:xlink="http://www.w3.org/1999/xlink" xlink:title="scanning electron microscope" id="ABBRID0EPBAE" xlink:type="simple">SEM</abbrev> stub 539).</p></tp:treatment-sec><tp:treatment-sec sec-type="type locality" id="SECID0ETBAE"><title>Type locality.</title><p>Whiting Bank, Puerto Rico, 738 m depth.</p></tp:treatment-sec><tp:treatment-sec sec-type="diagnosis" id="SECID0EYBAE"><title>Diagnosis.</title><p>Corallum monopodial, planar, unbranched, and pinnulate to the first order. Pinnules in two anterolateral rows and arranged in subopposite (almost opposite) pairs. Lowermost pinnules on stem 8 cm or more in length, decreasing in length towards apex of colony. Spines smooth and triangular with a rounded apex, 0.05–0.08 mm tall. Polyps 4–9 mm in transverse diameter, 2–3 mm interpolypar space, four to eight polyps counted per 5 cm.</p></tp:treatment-sec><tp:treatment-sec sec-type="description" id="SECID0E4BAE"><title>Description of holotype.</title><p>The holotype (USNM 1689279) is a 15 cm tall monopodial colony (Fig. <xref ref-type="fig" rid="F3">3A–C</xref>). The unpinnulated section is about 2 cm based on in situ imagery because the basal plate and lowermost section of unpinnulated stem were not collected (Fig. <xref ref-type="fig" rid="F3">3C</xref>). The pinnulated section is 13 cm in length. Pinnules are simple, arranged in two anterolateral rows and in subopposite pairs (Fig. <xref ref-type="fig" rid="F3">3A, B</xref>). The pinnules are curved towards the abpolypar side of the colony. The lowermost pinnules on the stem are 8.3 cm in length, pinnules midway up the pinnulated section of the stem are 8 cm in length, and the uppermost pinnules on the stem are 4.2 cm in length. Diameter of the lowermost pinnule near the base of the pinnule is ~1 mm. Distance between pinnules in one row ranges from 1.3 to 1.7 cm and distance between pinnules of the same pair (i.e., on opposite sides of the stem) is &lt; 1 mm, in some cases nearly opposite (Fig. <xref ref-type="fig" rid="F3">3B</xref>). Eight pinnules can be counted per 5 cm including pinnules in both rows. The distal angle of pinnules is 80–90° except for the uppermost pinnules, which are about 45° (Fig. <xref ref-type="fig" rid="F3">3A–C</xref>), and the interior angle formed by the subopposite pinnules is 160–180° (Fig. <xref ref-type="fig" rid="F3">3A</xref>).</p><fig id="F3" position="float" orientation="portrait"><object-id xmlns:xlink="http://www.w3.org/1999/xlink" content-type="doi" xlink:type="simple">10.3897/zookeys.1231.136967.figure3</object-id><object-id xmlns:xlink="http://www.w3.org/1999/xlink" content-type="arpha" xlink:type="simple">821C8A90-B378-5433-930B-CDE0D9298F88</object-id><label>Figure 3.</label><caption><p><italic><tp:taxon-name><tp:taxon-name-part taxon-name-part-type="genus" reg="Stauropathes">Stauropathes</tp:taxon-name-part><tp:taxon-name-part taxon-name-part-type="species" reg="monopinnata">monopinnata</tp:taxon-name-part></tp:taxon-name></italic> sp. nov. holotype: USNM 1689279 <bold>A</bold> collected colony with <bold>B</bold> blue rectangle showing zoomed-in view of pinnule pattern <bold>C</bold> in situ image of colony <bold>D</bold> in situ image of colony showing zoomed-in view of polyp characteristics <bold>E</bold> section of pinnule showing polyp characteristics.</p></caption><graphic xmlns:xlink="http://www.w3.org/1999/xlink" xlink:href="zookeys-1231-331_article-136967__-g003.jpg" position="float" orientation="portrait" xlink:type="simple" id="oo_1279824.jpg"><uri content-type="original_file" xlink:type="simple">https://binary.pensoft.net/fig/1279824</uri></graphic></fig><p>Polyps are arranged in a single row (Fig. <xref ref-type="fig" rid="F3">3C, D</xref>). Polyps are 8–9 mm in the transverse diameter with 0.2–0.3 mm interpolypar space, resulting in polypar density ranging from 4 to 5 per 5 cm (Fig. <xref ref-type="fig" rid="F3">3E</xref>). Based on in situ imagery, tentacles exceed 1 cm when fully extended and the tissue color is dark red, and when preserved is dark red to dark brown.</p><p>Spines (Fig. <xref ref-type="fig" rid="F4">4A–C</xref>) are smooth and triangular with a rounded apex (Fig. <xref ref-type="fig" rid="F4">4C</xref>) that is at right angles to the axis or slightly inclined distally, with long and sloping distal and proximal edges. Polypar and abpolypar spines are 0.03 to 0.05 mm tall. The spines on pinnules are arranged in longitudinal rows, six to seven of which can be seen in one view (Fig. <xref ref-type="fig" rid="F4">4A, B</xref>). Spines are spaced 0.12–0.33 mm apart in a row, with about four to five spines per mm (Fig. <xref ref-type="fig" rid="F4">4A, B</xref>).</p><fig id="F4" position="float" orientation="portrait"><object-id xmlns:xlink="http://www.w3.org/1999/xlink" content-type="doi" xlink:type="simple">10.3897/zookeys.1231.136967.figure4</object-id><object-id xmlns:xlink="http://www.w3.org/1999/xlink" content-type="arpha" xlink:type="simple">5FC943F9-31ED-5690-8697-8F8F0BB9ADCD</object-id><label>Figure 4.</label><caption><p><italic><tp:taxon-name><tp:taxon-name-part taxon-name-part-type="genus" reg="Stauropathes">Stauropathes</tp:taxon-name-part><tp:taxon-name-part taxon-name-part-type="species" reg="monopinnata">monopinnata</tp:taxon-name-part></tp:taxon-name></italic> sp. nov. holotype: USNM 1689279 <bold>A, B</bold> sections of pinnules showing skeletal spines <bold>C</bold> zoomed-in view of a singular skeletal spine.</p></caption><graphic xmlns:xlink="http://www.w3.org/1999/xlink" xlink:href="zookeys-1231-331_article-136967__-g004.jpg" position="float" orientation="portrait" xlink:type="simple" id="oo_1279825.jpg"><uri content-type="original_file" xlink:type="simple">https://binary.pensoft.net/fig/1279825</uri></graphic></fig></tp:treatment-sec><tp:treatment-sec sec-type="description" id="SECID0EVFAE"><title>Description of the paratype.</title><p>The paratype (USNM 1424060) is a 14 cm tall colony (lowermost section of stem not collected) and the pinnulated section of stem is 12 cm (Fig, 5A). Based on in situ imagery (<ext-link xmlns:xlink="http://www.w3.org/1999/xlink" xlink:href="https://data.oceannetworks.ca/SeaTube?resourceTypeId=1000&amp;resourceId=23621&amp;diveId=3000&amp;time=2016-03-06T00:56:55.000Z" ext-link-type="uri" xlink:type="simple">https://data.oceannetworks.ca/SeaTube?resourceTypeId=1000&amp;resourceId=23621&amp;diveId=3000&amp;time=2016-03-06T00:56:55.000Z</ext-link>), the whole colony was approximated to be ~25 cm in length and the unpinnulated section of stem was ~7 cm in length. Striatum is present and distinct from the lower broken-off end of the stem to the lowermost pair of pinnules. Pinnules are simple, arranged in anterolateral rows and in subopposite pairs (Fig. <xref ref-type="fig" rid="F5">5A</xref>). The lowermost pinnules are 2.5 and 3.0 cm long; however, based on in situ imagery (Fig. <xref ref-type="fig" rid="F5">5B</xref>) the lowermost pinnules were the longest on the colony prior to subsampling. Pinnules midway up the pinnulated section of the stem are 8.0 cm long and the most distal pinnules are 1.3 cm long (Fig. <xref ref-type="fig" rid="F5">5A</xref>). Diameter near the base of the pinnule is ~1 mm. Distance between pinnules in one row ranges from 1.2 to 1.4 cm and distance between members of the subopposite pairs is &lt; 1 mm (Fig. <xref ref-type="fig" rid="F5">5A</xref>). In some cases, the members of a pair appear to be directly opposite to one another. Ten pinnules can be counted per 5 cm including pinnules in both rows (Fig. <xref ref-type="fig" rid="F5">5A</xref>). Distal angle of pinnules is 80–90° and the interior angle formed between pinnules of a subopposite pair is 160–180° (Fig. <xref ref-type="fig" rid="F5">5A</xref>).</p><fig id="F5" position="float" orientation="portrait"><object-id xmlns:xlink="http://www.w3.org/1999/xlink" content-type="doi" xlink:type="simple">10.3897/zookeys.1231.136967.figure5</object-id><object-id xmlns:xlink="http://www.w3.org/1999/xlink" content-type="arpha" xlink:type="simple">4F55D5C5-ACAE-5C82-A1B5-EAC2263D2B63</object-id><label>Figure 5.</label><caption><p><italic><tp:taxon-name><tp:taxon-name-part taxon-name-part-type="genus" reg="Stauropathes">Stauropathes</tp:taxon-name-part><tp:taxon-name-part taxon-name-part-type="species" reg="monopinnata">monopinnata</tp:taxon-name-part></tp:taxon-name></italic> sp. nov. paratype (USNM 1424060) <bold>A</bold> collected colony <bold>B</bold> in situ image of colony <bold>C, D</bold> sections of pinnules showing skeletal spines <bold>E</bold> zoomed-in view of a singular skeletal spine.</p></caption><graphic xmlns:xlink="http://www.w3.org/1999/xlink" xlink:href="zookeys-1231-331_article-136967__-g005.jpg" position="float" orientation="portrait" xlink:type="simple" id="oo_1279826.jpg"><uri content-type="original_file" xlink:type="simple">https://binary.pensoft.net/fig/1279826</uri></graphic></fig><fig id="F6" position="float" orientation="portrait"><object-id xmlns:xlink="http://www.w3.org/1999/xlink" content-type="doi" xlink:type="simple">10.3897/zookeys.1231.136967.figure6</object-id><object-id xmlns:xlink="http://www.w3.org/1999/xlink" content-type="arpha" xlink:type="simple">A3040933-09D7-559F-9898-AB19B96AC130</object-id><label>Figure 6.</label><caption><p>Maximum likelihood phylogeny of antipatharians of the families <tp:taxon-name><tp:taxon-name-part taxon-name-part-type="family">Schizopathidae</tp:taxon-name-part></tp:taxon-name> and <tp:taxon-name><tp:taxon-name-part taxon-name-part-type="family">Cladopathidae</tp:taxon-name-part></tp:taxon-name> based on a 50% complete matrix containing 794 loci. Taxa in green rectangle represent the holotype and paratype specimens of the new species. Ultrafast Bootstrap support values are 100% at all nodes unless noted with an asterisk (*). Red branches were artificially shortened and do not represent true branch length. The phylogeny rooted to <tp:taxon-name><tp:taxon-name-part taxon-name-part-type="family">Cladopathidae</tp:taxon-name-part></tp:taxon-name>.</p></caption><graphic xmlns:xlink="http://www.w3.org/1999/xlink" xlink:href="zookeys-1231-331_article-136967__-g006.jpg" position="float" orientation="portrait" xlink:type="simple" id="oo_1279827.jpg"><uri content-type="original_file" xlink:type="simple">https://binary.pensoft.net/fig/1279827</uri></graphic></fig><p>Polyps are arranged in a single row and are 4–6 mm in transverse diameter with an interpolypar space of 2 mm. Polypar density ranges from seven to eight per 5 cm. Based on in situ imagery, the tissue is dark red, and when preserved, it is brown to dark brown (Fig. <xref ref-type="fig" rid="F5">5B</xref>).</p><p>Spines are smooth, laterally compressed, and triangular with a rounded apex (Fig. <xref ref-type="fig" rid="F5">5C–E</xref>). Spines are 0.03–0.06 mm tall. The spines on pinnules are arranged in longitudinal rows, seven to eight of which can be seen in one view (Fig. <xref ref-type="fig" rid="F5">5C, D</xref>). Spines are spaced 0.23–0.36 mm apart in a row with about three to four spines per mm (Fig. <xref ref-type="fig" rid="F5">5C, D</xref>).</p></tp:treatment-sec><tp:treatment-sec sec-type="Intraspecies variation" id="SECID0EIJAE"><title>Intraspecies variation.</title><p>Both specimens possess simple pinnules with wide distal angles, arranged in slightly anterolateral rows, and in subopposite pairs that are almost opposite. Spacing between pinnules in one row is wide in both specimens: ≤ 1.7 cm in the holotype and ≤ 1.4 cm in the paratype, resulting in eight and ten pinnules per 5 cm. The spines on both specimens are short (≤ 0.06 mm tall), smooth, triangular with a rounded apex, and arranged in longitudinal rows, seven to eight of which are visible in lateral view. Tissue color is similar for both specimens; dark red in situ and a dark red-to-brown when preserved.</p><p>A minor difference between the holotype and paratype is that based on in situ footage, the paratype pinnules are more rigid than the holotype. A major difference between the holotype and paratype is their polyp characteristics, where the holotype has polyps 8–9 mm in transverse diameter with 0.2–0.3 mm interpolypar space, resulting in a density of four to five polyps per 5 cm, while the paratype’s smaller polyps are 4–6 mm in transverse diameter with 0.2 cm interpolypar space, resulting in a higher density of seven to eight per 5 cm. This is a notable difference that could be interpreted as the holotype and paratype representing different species. However, without additional specimens possessing similar morphological traits as these specimens with differing-sized polyps, it is premature to describe these two specimens as polyp size could vary within the species.</p></tp:treatment-sec><tp:treatment-sec sec-type="Phylogenetic results" id="SECID0EOJAE"><title>Phylogenetic results.</title><p>A total of 63–1052 conserved element loci were obtained per specimen. Total number of contigs ranged from 234,560 to 439,048,041 base pairs (bp) (average lengths ranged from 109 to 953 bp). The 50% taxon-occupancy matrix included 794 loci that were concatenated into an alignment with a total length of 385,232 bp. A 75% taxon-occupancy matrix, including 465 loci, was also run to compare results, and the topology in the region of the trees, including the new species, did not change. Read and locus summary statistics are detailed in Suppl. material <xref ref-type="supplementary-material" rid="S1">1</xref>.</p><p>The two specimens representing the new species with 100% branch support fell sister to the clade containing <italic><tp:taxon-name><tp:taxon-name-part taxon-name-part-type="genus" reg="Stauropathes">Stauropathes</tp:taxon-name-part><tp:taxon-name-part taxon-name-part-type="species" reg="staurocrada">staurocrada</tp:taxon-name-part></tp:taxon-name></italic> (USNM 98846 species- and genus-level holotype specimen, and USNM 1071042) (Fig. <xref ref-type="fig" rid="F5">5</xref>), supporting our decision to place the new species in <italic><tp:taxon-name><tp:taxon-name-part taxon-name-part-type="genus" reg="Stauropathes">Stauropathes</tp:taxon-name-part></tp:taxon-name></italic>. This clade also contains <tp:taxon-name><tp:taxon-name-part taxon-name-part-type="genus" reg="Stauropathes">Stauropathes</tp:taxon-name-part><tp:taxon-name-part taxon-name-part-type="uncertainty-rank">cf.</tp:taxon-name-part><tp:taxon-name-part taxon-name-part-type="species" reg="punctata">punctata</tp:taxon-name-part></tp:taxon-name> (Roule, 1905) (USNM 1606527), <tp:taxon-name><tp:taxon-name-part taxon-name-part-type="genus" reg="Stauropathes">Stauropathes</tp:taxon-name-part><tp:taxon-name-part taxon-name-part-type="uncertainty-rank">cf.</tp:taxon-name-part><tp:taxon-name-part taxon-name-part-type="species" reg="stellata">stellata</tp:taxon-name-part></tp:taxon-name> Opresko, 2019 (USNM 1424179), and <italic><tp:taxon-name><tp:taxon-name-part taxon-name-part-type="genus" reg="Bathypathes">Bathypathes</tp:taxon-name-part><tp:taxon-name-part taxon-name-part-type="species" reg="alaskensis">alaskensis</tp:taxon-name-part></tp:taxon-name></italic> (USNM 1013749).</p></tp:treatment-sec><tp:treatment-sec sec-type="Comparative diagnosis" id="SECID0EVLAE"><title>Comparative diagnosis.</title><p><italic><tp:taxon-name><tp:taxon-name-part taxon-name-part-type="genus" reg="Stauropathes">Stauropathes</tp:taxon-name-part><tp:taxon-name-part taxon-name-part-type="species" reg="monopinnata">monopinnata</tp:taxon-name-part></tp:taxon-name></italic> sp. nov. differs from the four other species in the genus morphologically. The most prominent difference is that the new species is unbranched whereas the other species are branched. The new species also has wider distances between pinnules in a row; reaching 1.7 cm in the holotype compared to a maximum of 1.2 cm in <italic><tp:taxon-name><tp:taxon-name-part taxon-name-part-type="genus" reg="Stauropathes">S.</tp:taxon-name-part><tp:taxon-name-part taxon-name-part-type="species" reg="staurocrada">staurocrada</tp:taxon-name-part></tp:taxon-name></italic> and <italic><tp:taxon-name><tp:taxon-name-part taxon-name-part-type="genus" reg="Stauropathes">S.</tp:taxon-name-part><tp:taxon-name-part taxon-name-part-type="species" reg="arctica">arctica</tp:taxon-name-part></tp:taxon-name></italic> (Lütken, 1871), and 0.8 cm in <italic><tp:taxon-name><tp:taxon-name-part taxon-name-part-type="genus" reg="Stauropathes">S.</tp:taxon-name-part><tp:taxon-name-part taxon-name-part-type="species" reg="stellata">stellata</tp:taxon-name-part></tp:taxon-name></italic> and <italic><tp:taxon-name><tp:taxon-name-part taxon-name-part-type="genus" reg="Stauropathes">S.</tp:taxon-name-part><tp:taxon-name-part taxon-name-part-type="species" reg="punctata">punctata</tp:taxon-name-part></tp:taxon-name></italic>. Four of the species in the genus possess small spine heights less than 0.07 mm (spine measurements were not reported for the type of <italic><tp:taxon-name><tp:taxon-name-part taxon-name-part-type="genus" reg="Stauropathes">S.</tp:taxon-name-part><tp:taxon-name-part taxon-name-part-type="species" reg="punctata">punctata</tp:taxon-name-part></tp:taxon-name></italic>). The species however, differ in the number of rows of spines that can be seen in one lateral view of a pinnule. The number of rows for the new species (six to eight visible on a pinnule diameter of 0.25 mm) is greater than that for <italic><tp:taxon-name><tp:taxon-name-part taxon-name-part-type="genus" reg="Stauropathes">S.</tp:taxon-name-part><tp:taxon-name-part taxon-name-part-type="species" reg="staurocrada">staurocrada</tp:taxon-name-part></tp:taxon-name></italic> (four to six on pinnule diameter of 0.28 mm) and <italic><tp:taxon-name><tp:taxon-name-part taxon-name-part-type="genus" reg="Stauropathes">S.</tp:taxon-name-part><tp:taxon-name-part taxon-name-part-type="species" reg="stellata">stellata</tp:taxon-name-part></tp:taxon-name></italic> (three to four on pinnule diameter of 0.28 mm) and less than <italic><tp:taxon-name><tp:taxon-name-part taxon-name-part-type="genus" reg="Stauropathes">S.</tp:taxon-name-part><tp:taxon-name-part taxon-name-part-type="species" reg="arctica">arctica</tp:taxon-name-part></tp:taxon-name></italic> (nine to ten on pinnule diameter of 0.34 mm). The new species also has polyps that are 4 to 9 mm in transverse diameter, equal to or larger than <italic><tp:taxon-name><tp:taxon-name-part taxon-name-part-type="genus" reg="Stauropathes">S.</tp:taxon-name-part><tp:taxon-name-part taxon-name-part-type="species" reg="staurocrada">staurocrada</tp:taxon-name-part></tp:taxon-name></italic> (4 mm), and the range includes polyps of <italic><tp:taxon-name><tp:taxon-name-part taxon-name-part-type="genus" reg="Stauropathes">S.</tp:taxon-name-part><tp:taxon-name-part taxon-name-part-type="species" reg="stellata">stellata</tp:taxon-name-part></tp:taxon-name></italic> (6 mm) and <italic><tp:taxon-name><tp:taxon-name-part taxon-name-part-type="genus" reg="Stauropathes">S.</tp:taxon-name-part><tp:taxon-name-part taxon-name-part-type="species" reg="arctica">arctica</tp:taxon-name-part></tp:taxon-name></italic> (7 mm). The transverse diameter of the polyps was not reported for <italic><tp:taxon-name><tp:taxon-name-part taxon-name-part-type="genus" reg="Stauropathes">S.</tp:taxon-name-part><tp:taxon-name-part taxon-name-part-type="species" reg="punctata">punctata</tp:taxon-name-part></tp:taxon-name></italic>. A complete comparison of the morphological features of <italic><tp:taxon-name><tp:taxon-name-part taxon-name-part-type="genus" reg="Stauropathes">Stauropathes</tp:taxon-name-part></tp:taxon-name></italic> species can be found in Table <xref ref-type="table" rid="T1">1</xref>.</p><table-wrap id="T1" position="float" orientation="portrait"><label>Table 1.</label><caption><p>Comparison of species in the genus <italic><tp:taxon-name><tp:taxon-name-part taxon-name-part-type="genus" reg="Stauropathes">Stauropathes</tp:taxon-name-part></tp:taxon-name></italic>.</p></caption><table id="TID0E6UAG" rules="all"><tbody><tr><th rowspan="2" colspan="1">Feature</th><th rowspan="1" colspan="1"><italic><tp:taxon-name><tp:taxon-name-part taxon-name-part-type="genus" reg="Stauropathes">S.</tp:taxon-name-part><tp:taxon-name-part taxon-name-part-type="species" reg="monopinnata">monopinnata</tp:taxon-name-part></tp:taxon-name></italic> sp. nov.</th><th rowspan="1" colspan="1"><italic><tp:taxon-name><tp:taxon-name-part taxon-name-part-type="genus" reg="Stauropathes">S.</tp:taxon-name-part><tp:taxon-name-part taxon-name-part-type="species" reg="monopinnata">monopinnata</tp:taxon-name-part></tp:taxon-name></italic> sp. nov.</th><th rowspan="2" colspan="1">
                      <italic>
                        <tp:taxon-name><tp:taxon-name-part taxon-name-part-type="genus" reg="Stauropathes">S.</tp:taxon-name-part><tp:taxon-name-part taxon-name-part-type="species" reg="staurocrada">staurocrada</tp:taxon-name-part></tp:taxon-name>
                      </italic>
                      <sup>c</sup>
                    </th><th rowspan="2" colspan="1">
                      <italic>
                        <tp:taxon-name><tp:taxon-name-part taxon-name-part-type="genus" reg="Stauropathes">S.</tp:taxon-name-part><tp:taxon-name-part taxon-name-part-type="species" reg="stellata">stellata</tp:taxon-name-part></tp:taxon-name>
                      </italic>
                      <sup>d</sup>
                    </th><th rowspan="2" colspan="1">
                      <italic>
                        <tp:taxon-name><tp:taxon-name-part taxon-name-part-type="genus" reg="Stauropathes">S.</tp:taxon-name-part><tp:taxon-name-part taxon-name-part-type="species" reg="punctata">punctata</tp:taxon-name-part></tp:taxon-name>
                      </italic>
                      <sup>e</sup>
                    </th><th rowspan="2" colspan="1">
                      <italic>
                        <tp:taxon-name><tp:taxon-name-part taxon-name-part-type="genus" reg="Stauropathes">S.</tp:taxon-name-part><tp:taxon-name-part taxon-name-part-type="species" reg="arctica">arctica</tp:taxon-name-part></tp:taxon-name>
                      </italic>
                      <sup>f</sup>
                    </th></tr><tr><th rowspan="1" colspan="1">holotype<sup>a</sup></th><th rowspan="1" colspan="1">paratype<sup>b</sup></th></tr><tr><td rowspan="1" colspan="1">Corallum</td><td rowspan="1" colspan="1">unbranched</td><td rowspan="1" colspan="1">unbranched</td><td rowspan="1" colspan="1">branched</td><td rowspan="1" colspan="1">branched</td><td rowspan="1" colspan="1">branched</td><td rowspan="1" colspan="1">branched</td></tr><tr><td rowspan="1" colspan="1">Stem length (cm) (pinnulated / unpinnulated)</td><td rowspan="1" colspan="1">13 / 2</td><td rowspan="1" colspan="1">12 / 2 (unpinnulated section incomplete)</td><td rowspan="1" colspan="1">13 / not collected</td><td rowspan="1" colspan="1">6.3 / 6.1</td><td rowspan="1" colspan="1">21 / not collected</td><td rowspan="1" colspan="1">20 / 5</td></tr><tr><td rowspan="1" colspan="1">Pinnule diameter near base (mm)</td><td rowspan="1" colspan="1">1</td><td rowspan="1" colspan="1">1</td><td rowspan="1" colspan="1">1</td><td rowspan="1" colspan="1">0.5</td><td rowspan="1" colspan="1">1</td><td rowspan="1" colspan="1">Not reported</td></tr><tr><td rowspan="1" colspan="1">Pinnular angle (distal / interior)</td><td rowspan="1" colspan="1">45–90°/ 160–180°</td><td rowspan="1" colspan="1">80–90°/ 160–180°</td><td rowspan="1" colspan="1">60–70°/ 90–150°</td><td rowspan="1" colspan="1">80–90°/ 160–180°</td><td rowspan="1" colspan="1">80–90°/ 160–180°</td><td rowspan="1" colspan="1">80–90°/ 160–180°</td></tr><tr><td rowspan="1" colspan="1">Distance between pinnules on one side (mm)</td><td rowspan="1" colspan="1">13–17</td><td rowspan="1" colspan="1">12–14</td><td rowspan="1" colspan="1">8–12</td><td rowspan="1" colspan="1">5–10</td><td rowspan="1" colspan="1">6–8</td><td rowspan="1" colspan="1">12</td></tr><tr><td rowspan="1" colspan="1">Max Pinnule length (cm):</td><td rowspan="1" colspan="1">8.3</td><td rowspan="1" colspan="1">8</td><td rowspan="1" colspan="1">2</td><td rowspan="1" colspan="1">5.5</td><td rowspan="1" colspan="1">1</td><td rowspan="1" colspan="1">3</td></tr><tr><td rowspan="1" colspan="1">Pinnule density per 5 cm (both rows)</td><td rowspan="1" colspan="1">8</td><td rowspan="1" colspan="1">10</td><td rowspan="1" colspan="1">5–6</td><td rowspan="1" colspan="1">8</td><td rowspan="1" colspan="1">Not reported</td><td rowspan="1" colspan="1">Not reported</td></tr><tr><td rowspan="1" colspan="1">Number of orders of pinnules</td><td rowspan="1" colspan="1">1</td><td rowspan="1" colspan="1">1</td><td rowspan="1" colspan="1">1</td><td rowspan="1" colspan="1">1</td><td rowspan="1" colspan="1">1</td><td rowspan="1" colspan="1">&gt;1?<sup>g</sup></td></tr><tr><td rowspan="1" colspan="1">Spine height (mm)</td><td rowspan="1" colspan="1">0.03–0.05</td><td rowspan="1" colspan="1">0.03–0.06</td><td rowspan="1" colspan="1">0.04–0.06</td><td rowspan="1" colspan="1">0.06–0.07</td><td rowspan="1" colspan="1">Not reported</td><td rowspan="1" colspan="1">0.02–0.06</td></tr><tr><td rowspan="1" colspan="1">Spine ornamentation</td><td rowspan="1" colspan="1">Smooth</td><td rowspan="1" colspan="1">Smooth</td><td rowspan="1" colspan="1">Smooth</td><td rowspan="1" colspan="1">Smooth</td><td rowspan="1" colspan="1">Not reported</td><td rowspan="1" colspan="1">Smooth</td></tr><tr><td rowspan="1" colspan="1">Number of spine rows per view</td><td rowspan="1" colspan="1">6–7</td><td rowspan="1" colspan="1">7–8</td><td rowspan="1" colspan="1">4–6</td><td rowspan="1" colspan="1">3–4</td><td rowspan="1" colspan="1">Not reported</td><td rowspan="1" colspan="1">9–10</td></tr><tr><td rowspan="1" colspan="1">Space between spines in one row (mm)</td><td rowspan="1" colspan="1">0.12–0.17</td><td rowspan="1" colspan="1">0.11–0.44</td><td rowspan="1" colspan="1">0.12–0.24</td><td rowspan="1" colspan="1">0.21–0.33</td><td rowspan="1" colspan="1">Not reported</td><td rowspan="1" colspan="1">0.06–0.12</td></tr><tr><td rowspan="1" colspan="1">Spine density per 1 mm</td><td rowspan="1" colspan="1">4–5</td><td rowspan="1" colspan="1">4</td><td rowspan="1" colspan="1">8</td><td rowspan="1" colspan="1">4–6</td><td rowspan="1" colspan="1">Not reported</td><td rowspan="1" colspan="1">5</td></tr><tr><td rowspan="1" colspan="1">Polyp transverse diameter (mm)</td><td rowspan="1" colspan="1">8–9</td><td rowspan="1" colspan="1">4–6</td><td rowspan="1" colspan="1">2–4</td><td rowspan="1" colspan="1">5–6</td><td rowspan="1" colspan="1">Not reported</td><td rowspan="1" colspan="1">3–7</td></tr><tr><td rowspan="1" colspan="1">Polyp density per 5 cm</td><td rowspan="1" colspan="1">4–5</td><td rowspan="1" colspan="1">7–8</td><td rowspan="1" colspan="1">10–11</td><td rowspan="1" colspan="1">6–7</td><td rowspan="1" colspan="1">Not reported</td><td rowspan="1" colspan="1">Not reported</td></tr><tr><td rowspan="1" colspan="1">Number of polyps between adjacent pinnules in the same row</td><td rowspan="1" colspan="1">2</td><td rowspan="1" colspan="1">2</td><td rowspan="1" colspan="1">2</td><td rowspan="1" colspan="1">Not reported</td><td rowspan="1" colspan="1">Not reported</td><td rowspan="1" colspan="1">Not reported</td></tr><tr><td rowspan="1" colspan="1">Striatum</td><td rowspan="1" colspan="1">Lowest section not collected</td><td rowspan="1" colspan="1">Striations present until first row of pinnules</td><td rowspan="1" colspan="1">Present</td><td rowspan="1" colspan="1">Present from 2 cm above basal plate and extends 4 cm</td><td rowspan="1" colspan="1">Not reported</td><td rowspan="1" colspan="1">Not reported</td></tr></tbody></table><table-wrap-foot><fn><p><sup>a</sup><italic><tp:taxon-name><tp:taxon-name-part taxon-name-part-type="genus" reg="Stauropathes">Stauropathes</tp:taxon-name-part><tp:taxon-name-part taxon-name-part-type="species" reg="monopinnata">monopinnata</tp:taxon-name-part></tp:taxon-name></italic> sp. nov. holotype (USNM 1689279) herein described. <sup>b</sup><italic><tp:taxon-name><tp:taxon-name-part taxon-name-part-type="genus" reg="Stauropathes">Stauropathes</tp:taxon-name-part><tp:taxon-name-part taxon-name-part-type="species" reg="monopinnata">monopinnata</tp:taxon-name-part></tp:taxon-name></italic> sp. nov. paratype (USNM 1424060) herein described. <sup>c</sup><italic><tp:taxon-name><tp:taxon-name-part taxon-name-part-type="genus" reg="Stauropathes">Stauropathes</tp:taxon-name-part><tp:taxon-name-part taxon-name-part-type="species" reg="staurocrada">staurocrada</tp:taxon-name-part></tp:taxon-name></italic> holotype (USNM 98846) in <xref ref-type="bibr" rid="B20">Opresko (2002)</xref>. <sup>d</sup><italic><tp:taxon-name><tp:taxon-name-part taxon-name-part-type="genus" reg="Stauropathes">Stauropathes</tp:taxon-name-part><tp:taxon-name-part taxon-name-part-type="species" reg="stellata">stellata</tp:taxon-name-part></tp:taxon-name></italic> holotype (USNM 16059) in <xref ref-type="bibr" rid="B21">Opresko (2019)</xref>. <sup>e</sup><italic><tp:taxon-name><tp:taxon-name-part taxon-name-part-type="genus" reg="Stauropathes">Stauropathes</tp:taxon-name-part><tp:taxon-name-part taxon-name-part-type="species" reg="punctata">punctata</tp:taxon-name-part></tp:taxon-name></italic> type series described in <xref ref-type="bibr" rid="B26">Roule (1905)</xref>. <sup>f</sup><italic><tp:taxon-name><tp:taxon-name-part taxon-name-part-type="genus" reg="Stauropathes">Stauropathes</tp:taxon-name-part><tp:taxon-name-part taxon-name-part-type="species" reg="arctica">arctica</tp:taxon-name-part></tp:taxon-name></italic><xref ref-type="bibr" rid="B4">Brook’s (1889)</xref> translation of species described by <xref ref-type="bibr" rid="B18">Lütken (1871)</xref>. <sup>g</sup> Unclear if ramification orders are pinnulated branches or pinnules.</p></fn></table-wrap-foot></table-wrap><p>While the lack of branches and the two rows of subopposite pinnules in the new species is typical of <italic><tp:taxon-name><tp:taxon-name-part taxon-name-part-type="genus" reg="Bathypathes">Bathypathes</tp:taxon-name-part></tp:taxon-name></italic> species, it differs morphologically in several ways: the distances between the members of each subopposite pair are smaller, and in some cases, the pinnules are almost opposite; the colonies have wider spaces between pinnules in a row, and the longest pinnules are also the lowermost ones on the stem.</p></tp:treatment-sec><tp:treatment-sec sec-type="etymology" id="SECID0EEEAG"><title>Etymology.</title><p>The specific name derives from the Latin “mono” (one) and “pinnata” (feathered) referring to the new species general appearance due to the distinctive lack of branches compared to the other species in the genus.</p></tp:treatment-sec><tp:treatment-sec sec-type="distribution" id="SECID0EJEAG"><title>Distribution.</title><p>Known from North Central Atlantic Ocean to North Pacific Ocean from 738 to 1604 m depth.</p></tp:treatment-sec><tp:treatment-sec sec-type="discussion" id="SECID0EOEAG"><title>Discussion and conclusions.</title><p>This study presents morphological and molecular evidence to support the description of a new species within the genus <italic><tp:taxon-name><tp:taxon-name-part taxon-name-part-type="genus" reg="Stauropathes">Stauropathes</tp:taxon-name-part></tp:taxon-name></italic>. Furthermore, this study provides the most speciose molecular phylogeny of the family <tp:taxon-name><tp:taxon-name-part taxon-name-part-type="family">Schizopathidae</tp:taxon-name-part></tp:taxon-name> to date, including specimens representing all 13 accepted schizopathid genera, holotypes or paratypes of 20 species, five of which also represent types at the genus level, and 12 species sequenced for the first time.</p><p>The new <italic><tp:taxon-name><tp:taxon-name-part taxon-name-part-type="genus" reg="Stauropathes">Stauropathes</tp:taxon-name-part></tp:taxon-name></italic> species, which lacks branches (like <italic><tp:taxon-name><tp:taxon-name-part taxon-name-part-type="genus" reg="Bathypathes">Bathypathes</tp:taxon-name-part></tp:taxon-name></italic>), required an emendation of the diagnosis of <italic><tp:taxon-name><tp:taxon-name-part taxon-name-part-type="genus" reg="Stauropathes">Stauropathes</tp:taxon-name-part></tp:taxon-name></italic> to include unbranched morphotypes. Additionally, the finding of one <tp:taxon-name><tp:taxon-name-part taxon-name-part-type="genus" reg="Bathypathes">Bathypathes</tp:taxon-name-part></tp:taxon-name> species in the <italic><tp:taxon-name><tp:taxon-name-part taxon-name-part-type="genus" reg="Stauropathes">Stauropathes</tp:taxon-name-part></tp:taxon-name></italic> clade and two <italic><tp:taxon-name><tp:taxon-name-part taxon-name-part-type="genus" reg="Stauropathes">Stauropathes</tp:taxon-name-part></tp:taxon-name></italic> species in the <italic><tp:taxon-name><tp:taxon-name-part taxon-name-part-type="genus" reg="Bathypathes">Bathypathes</tp:taxon-name-part></tp:taxon-name></italic> clade suggests they have a complicated evolutionary history, possibly driven by convergent evolution or hybridization.</p><p>Speciation is complex, and the phylogenetic models used in black coral studies have relied on maximum likelihood analyses with General Time Reversible substitution model, which does not account for processes like hybridization, recombination, or site-specific variation in substitution rates (<xref ref-type="bibr" rid="B27">Steenwyk et al. 2023</xref>). When dealing with complicated evolutionary histories, which seems to be the case for genera in <tp:taxon-name><tp:taxon-name-part taxon-name-part-type="family">Schizopathidae</tp:taxon-name-part></tp:taxon-name> (see also ‘The Trigeneric Complex’ described in <xref ref-type="bibr" rid="B2">Bledsoe-Becerra et al. (2022)</xref>) a multispecies coalescent model should be used for estimating phylogenies while accounting for unresolved lineage sorting (<xref ref-type="bibr" rid="B25">Ramírez-Portilla and Quattrini 2023</xref>). This is an essential next step for resolving relationships at the species level for black corals.</p></tp:treatment-sec><tp:treatment-sec><!--Section generated to contain objects referenced in tp:taxon-treatment.--><fig id="F1" position="float" orientation="portrait"><object-id xmlns:xlink="http://www.w3.org/1999/xlink" content-type="doi" xlink:type="simple">10.3897/zookeys.1231.136967.figure1</object-id><object-id xmlns:xlink="http://www.w3.org/1999/xlink" content-type="arpha" xlink:type="simple">0F25C5EE-9927-5EFB-A86B-CF2DF50516C5</object-id><label>Figure 1.</label><caption><p>Locations where the holotype (yellow dot) and paratype (red dot) were collected.</p></caption><graphic xmlns:xlink="http://www.w3.org/1999/xlink" xlink:href="zookeys-1231-331_article-136967__-g001.jpg" position="float" orientation="portrait" xlink:type="simple" id="oo_1279822.jpg"><uri content-type="original_file" xlink:type="simple">https://binary.pensoft.net/fig/1279822</uri></graphic></fig><supplementary-material xmlns:xlink="http://www.w3.org/1999/xlink" id="S1" position="float" orientation="portrait" xlink:type="simple"><object-id content-type="doi" xlink:type="simple">10.3897/zookeys.1231.136967.suppl1</object-id><object-id content-type="arpha" xlink:type="simple">0AF57F6B-DCEE-5FF1-940E-79DDA7C665DD</object-id><label>Supplementary material 1</label><caption><p>Read and locus summary statistics for all specimens included in the study</p></caption><statement content-type="dataType"><label>Data type</label><p>xlsx</p></statement><media xlink:href="zookeys-1231-331_article-136967__-s001.xlsx" mimetype="application" mime-subtype="vnd.openxmlformats-officedocument.spreadsheetml.sheet" position="float" orientation="portrait" xlink:type="simple" id="oo_1279828.xlsx"><uri content-type="original_file" xlink:type="simple">https://binary.pensoft.net/file/1279828</uri></media><permissions><license xlink:type="simple"><license-p>This dataset is made available under the Open Database License (http://opendatacommons.org/licenses/odbl/1.0/). The Open Database License (ODbL) is a license agreement intended to allow users to freely share, modify, and use this Dataset while maintaining this same freedom for others, provided that the original source and author(s) are credited.</license-p></license></permissions><attrib specific-use="authors">Jeremy Horowitz, Mina Barajas, Luke J. McCartin, Samuel A. Vohsen, Santiago Herrera</attrib></supplementary-material></tp:treatment-sec><ref-list><ref id="B20"><mixed-citation xmlns:xlink="http://www.w3.org/1999/xlink" xlink:type="simple"><person-group><name name-style="western"><surname>Opresko</surname><given-names>DM</given-names></name></person-group> (<year>2002</year>) <article-title>Revision of the <tp:taxon-name><tp:taxon-name-part taxon-name-part-type="order">Antipatharia</tp:taxon-name-part></tp:taxon-name> (<tp:taxon-name><tp:taxon-name-part taxon-name-part-type="phylum">Cnidaria</tp:taxon-name-part></tp:taxon-name>: <tp:taxon-name><tp:taxon-name-part taxon-name-part-type="class">Anthozoa</tp:taxon-name-part></tp:taxon-name>). Part II. <tp:taxon-name><tp:taxon-name-part taxon-name-part-type="family">Schizopathidae</tp:taxon-name-part></tp:taxon-name>.</article-title><source>Zoologische Mededelingen</source><volume>76</volume>: <fpage>1</fpage>–<lpage>17</lpage>.</mixed-citation></ref><ref id="B21"><mixed-citation xmlns:xlink="http://www.w3.org/1999/xlink" xlink:type="simple"><person-group><name name-style="western"><surname>Opresko</surname><given-names>DM</given-names></name></person-group> (<year>2019</year>) <article-title>New species of black corals (<tp:taxon-name><tp:taxon-name-part taxon-name-part-type="phylum">Cnidaria</tp:taxon-name-part></tp:taxon-name>: <tp:taxon-name><tp:taxon-name-part taxon-name-part-type="class">Anthozoa</tp:taxon-name-part></tp:taxon-name>: <tp:taxon-name><tp:taxon-name-part taxon-name-part-type="order">Antipatharia</tp:taxon-name-part></tp:taxon-name>) from the New Zealand region, part 2.</article-title><source>New Zealand Journal of Zoology</source><volume>47</volume>: <fpage>149</fpage>–<lpage>186</lpage>. <ext-link xlink:href="10.1080/03014223.2019.1650783" ext-link-type="doi" xlink:type="simple">https://doi.org/10.1080/03014223.2019.1650783</ext-link></mixed-citation></ref><ref id="B26"><mixed-citation xmlns:xlink="http://www.w3.org/1999/xlink" xlink:type="simple"><person-group><name name-style="western"><surname>Roule</surname><given-names>L</given-names></name></person-group> (<year>1905</year>) <article-title>Description des Antipathaires et Cerianthaires recuellis par S.A.S. le Prince de Monaco dans L’ Atlantique nord.</article-title><source>Resultats des Campagnes Scientifiques accomplies sur son yacht par Albert Ier Prince De Monaco</source><volume>30</volume>: <fpage>1</fpage>–<lpage>100</lpage>. <ext-link xlink:href="10.5962/bhl.title.59328" ext-link-type="doi" xlink:type="simple">https://doi.org/10.5962/bhl.title.59328</ext-link></mixed-citation></ref><ref id="B4"><mixed-citation xmlns:xlink="http://www.w3.org/1999/xlink" xlink:type="simple"><person-group><name name-style="western"><surname>Brook</surname><given-names>G</given-names></name></person-group> (<year>1889</year>) <article-title>Report on the <tp:taxon-name><tp:taxon-name-part taxon-name-part-type="order">Antipatharia</tp:taxon-name-part></tp:taxon-name>. Report on the Scientific Results of the Voyage of H.M.S. Challenger.</article-title><source>Zoology</source><volume>32</volume>: <fpage>1</fpage>–<lpage>222</lpage>.</mixed-citation></ref><ref id="B18"><mixed-citation xmlns:xlink="http://www.w3.org/1999/xlink" xlink:type="simple"><person-group><name name-style="western"><surname>Lütken</surname><given-names>C</given-names></name></person-group> (<year>1871</year>) <article-title>Antipathes antarctica, en ny Sortkoral fra Polarhavet. Oversigt over det Kongelige Danske videnskabernes selskabs forhandlinger.</article-title><source>Oversigt over det Kongelige Danske videnskabernes selskabs forhandlinger</source><volume>2</volume>: <fpage>18</fpage>–<lpage>26</lpage>.</mixed-citation></ref><ref id="B27"><mixed-citation xmlns:xlink="http://www.w3.org/1999/xlink" xlink:type="simple"><person-group><name name-style="western"><surname>Steenwyk</surname><given-names>JL</given-names></name><name name-style="western"><surname>Li</surname><given-names>Y</given-names></name><name name-style="western"><surname>Zhou</surname><given-names>X</given-names></name><name name-style="western"><surname>Shen</surname><given-names>XX</given-names></name><name name-style="western"><surname>Rokas</surname><given-names>A</given-names></name></person-group> (<year>2023</year>) <article-title>Incongruence in the phylogenomics era.</article-title><source>Nature Reviews Genetics</source><volume>24</volume>: <fpage>834</fpage>–<lpage>850</lpage>. <ext-link xlink:href="10.1038/s41576-023-00620-x" ext-link-type="doi" xlink:type="simple">https://doi.org/10.1038/s41576-023-00620-x</ext-link></mixed-citation></ref><ref id="B2"><mixed-citation xmlns:xlink="http://www.w3.org/1999/xlink" xlink:type="simple"><person-group><name name-style="western"><surname>Bledsoe-Becerra</surname><given-names>YM</given-names></name><name name-style="western"><surname>Whittaker</surname><given-names>IS</given-names></name><name name-style="western"><surname>Horowitz</surname><given-names>J</given-names></name><name name-style="western"><surname>Naranjo</surname><given-names>KM</given-names></name><name name-style="western"><surname>Johnson-Rosemond</surname><given-names>J</given-names></name><name name-style="western"><surname>Mullins</surname><given-names>KH</given-names></name><name name-style="western"><surname>Cunningham</surname><given-names>KM</given-names></name><name name-style="western"><surname>Shetty</surname><given-names>S</given-names></name><name name-style="western"><surname>Messinides</surname><given-names>SN</given-names></name><name name-style="western"><surname>Behney</surname><given-names>MS</given-names></name><name name-style="western"><surname>Fehsal</surname><given-names>JA</given-names></name><name name-style="western"><surname>Watson</surname><given-names>AN</given-names></name><name name-style="western"><surname>McKnight</surname><given-names>KE</given-names></name><name name-style="western"><surname>Nasiadka</surname><given-names>TW</given-names></name><name name-style="western"><surname>Popa</surname><given-names>H</given-names></name><name name-style="western"><surname>Pettay</surname><given-names>DT</given-names></name><name name-style="western"><surname>Appiah-Madson</surname><given-names>HJ</given-names></name><name name-style="western"><surname>Distel</surname><given-names>DL</given-names></name><name name-style="western"><surname>Brugler</surname><given-names>MR</given-names></name></person-group> (<year>2022</year>) <article-title>Mitogenomics reveals low variation within a trigeneric complex of black corals from the North Pacific Ocean.</article-title><source>Organisms Diversity and Evolution</source><volume>22</volume>: <fpage>343</fpage>–<lpage>353</lpage>. <ext-link xlink:href="10.1007/s13127-021-00537-5" ext-link-type="doi" xlink:type="simple">https://doi.org/10.1007/s13127-021-00537-5</ext-link></mixed-citation></ref><ref id="B25"><mixed-citation xmlns:xlink="http://www.w3.org/1999/xlink" xlink:type="simple"><person-group><name name-style="western"><surname>Ramírez-Portilla</surname><given-names>C</given-names></name><name name-style="western"><surname>Quattrini</surname><given-names>AM</given-names></name></person-group> (<year>2023</year>) Perspectives on the Grey Zone of species delimitation with notes on invertebrates in the marine environment. Bulletin of the Society of Systematic Biologists 2. <ext-link xlink:href="10.18061/bssb.v2i2.9255" ext-link-type="doi" xlink:type="simple">https://doi.org/10.18061/bssb.v2i2.9255</ext-link></mixed-citation></ref></ref-list></tp:taxon-treatment>
