# Supplementary material for: ﻿Description of a new species of Stauropathes (Anthozoa, Antipatharia, Schizopathidae) from Puerto Rico
Source: Zookeys. 2025 Mar 13;1231:331–46. doi: 10.3897/zookeys.1231.136967 (PMC11926604; doi:10.3897/zookeys.1231.136967)
Supplement: Supplementary material 1 — Read and locus summary statistics for all specimens included in the study [file zookeys-1231-331_article-136967__-s001.xlsx]

## Sheet: Sheet2
		Contigs								Fastas
Specimen	Museum and Registration #	contigs	total.bp	mean.length	95.CI.length	min.length	max.length	median.length	> 1kb	contigs	total.bp	mean.length	95.CI.length	min.length	max.length	median.length	> 1kb	bioproject	biosample
Abyssopathes lyra	USNM 1550662	59883	20019421	334.309	2.17092	56	24936	247	1759	63	18852	299.238	10.807	211	678	276	0	PRJNA644402	SAMN44491857
Alternatipathes mirabilis	USNM 1070972	13261	3540684	267	2.0527	56	3809	225	256	801	590307	736.963	12.1661	206	3809	710	120	PRJNA1078781	SAMN44473578
Alternatipathes sp.	USNM 1606526	1601638	309375353	193.162	0.239756	55	35396	78	36985	948	789698	833.015	16.3712	67	4515	698.5	267	PRJNA1043120	SAMN38332751
Alternatipathes sp.	USNM 1689323	243621	77691954	318.905	1.69884	56	107176	230	7433	364	180638	496.258	17.6732	206	1985	361.5	32	PRJNA644402	SAMN44491843
Alternatipathes sp.	USNM 1689325	292370	171898916	587.95	1.76182	56	98505	256	51737	843	1395059	1654.87	41.1444	206	9200	1296	540	PRJNA644402	SAMN44491844
Alternatipathes venusta	USNM 1404492	12175	3306931	271.617	1.78872	56	4000	234	151	790	491504	622.157	9.07488	112	2311	603.5	57	PRJNA1078781	SAMN44473581
Bathypathes alaskensis	USNM 1013749	21561	5442957	252.445	1.65343	56	4056	219	476	650	504938	776.828	16.1956	66	3899	704	155	PRJNA1078781	SAMN44473573
Bathypathes alaskensis	USNM 1288462	131643	50162819	381.052	1.14739	59	17776	289	4530	454	291566	642.216	30.9199	229	11581	479	65	PRJNA588468	SAMN13244898
Bathypathes alaskensis	USNM 1288464	16145	2957994	183.214	1.51422	56	4900	110	164	532	281227	528.622	15.5884	70	4900	428	45	PRJNA644402	SAMN44491819
Bathypathes patula	USNM 1453622	17358	5732742	330.265	2.49617	56	4405	239	872	786	825419	1050.15	16.4012	92	3936	1016	413	PRJNA644402	SAMN44491825
Bathypathes patula	USNM 1467584	121455	34230218	281.835	1.1233	56	17722	232	2844	124	36852	297.194	10.0277	67	908	265.5	0	PRJNA644402	SAMN27734849
Bathypathes platycaulus	MTQ G80037	101658	25627060	252.091	0.94915	56	6331	131	3756	907	1126783	1242.32	16.7689	141	3447	1219	618	PRJNA644402	SAMN27734891
Bathypathes platycaulus	MTQ G80152	852	234560	275.305	2.84892	56	670	260	0	482	145878	302.651	3.24249	200	646	290	0	PRJNA644402	SAMN27734890
Bathypathes platycaulus	NIWA 4288	61922	23871930	385.516	1.38531	56	7033	263	3473	878	1102939	1256.19	19.1823	139	5395	1181	605	PRJNA644402	SAMN27734892
Bathypathes pseudoalternata	MTQ G80038	35246	7668039	217.558	1.29329	56	4138	132	741	801	684583	854.66	13.9012	68	2839	804	224	PRJNA644402	SAMN27734889
Bathypathes pseudoalternata	MTQ G80040	83067	26992650	324.95	1.21266	56	17736	247	2534	886	931912	1051.82	22.186	86	7170	952	398	PRJNA644402	SAMN21465395
Bathypathes pseudoalternata	NIWA 86338	67317	21780489	323.551	1.42841	56	10758	244	2077	886	847464	956.506	27.8578	59	10392	808.5	272	PRJNA644402	SAMN21465396
Bathypathes pseudoalternata	USNM 1490547	42473	12060299	283.952	1.63792	56	17253	229	1295	827	867237	1048.65	22.9041	201	7117	933	355	PRJNA644402	SAMN27734850
Bathypathes pseudoalternata	USNM 1689283	306184	169614596	553.963	1.6602	56	25960	98	57056	881	1957919	2222.38	55.0719	211	12014	1738	685	PRJNA644402	SAMN44491841
Bathypathes pseudoalternata	USNM 1689343	306238	136406967	445.428	1.65829	56	159771	261	28735	797	787402	987.957	26.3043	206	6103	787	288	PRJNA644402	SAMN44491848
Bathypathes pseudoalternata	USNM 1713810	1270877	274525251	216.012	0.281155	55	17736	83	40723	1013	988850	976.16	20.5617	60	4977	790	362	PRJNA1043120	SAMN38332750
Bathypathes pseudoalternata	USNM 98843	5276	1154638	218.847	1.9551	56	1419	222	10	746	281332	377.121	4.49779	132	1419	359.5	2	PRJNA644402	SAMN44491828
Bathypathes ptiloides	USNM 1070974	178871	170390971	952.591	2.98283	56	27076	641	56109	932	2753448	2954.34	82.1234	277	20955	2211.5	772	PRJNA1078781	SAMN44473579
Bathypathes sp.	CAS 218788	17552	3738782	213.012	1.66644	56	5238	165	245	703	453430	644.993	14.0571	126	5238	585	68	PRJNA644402	SAMN15461041
Bathypathes sp.	CAS 223596	17916	4175004	233.032	1.74744	56	4875	209	273	793	577563	728.327	11.1403	136	3088	687	92	PRJNA644402	SAMN15461040
Bathypathes sp.	MTQ G79992	15903	4681469	294.376	2.35235	56	6970	238	574	757	739129	976.392	16.5314	206	3061	943	338	PRJNA644402	SAMN44491830
Bathypathes sp.	MTQ G80035	39416	8850092	224.53	1.33307	56	4349	137	1021	847	838647	990.138	16.6412	104	4349	926	359	PRJNA644402	SAMN44491820
Bathypathes sp.	MTQ G80036	40782	11230075	275.368	1.59135	56	7291	212	1723	884	1072763	1213.53	18.5341	78	3701	1178.5	554	PRJNA644402	SAMN44491826
Bathypathes sp.	NIWA 41695	189757	23140820	121.95	0.276479	56	2848	82	426	716	516590	721.494	11.8433	56	2156	723	127	PRJNA644402	SAMN44491824
Bathypathes sp.	NIWA 4295	60533	19877534	328.375	1.53699	56	17755	241	2332	911	1060940	1164.59	24.6141	125	5784	1055	497	PRJNA644402	SAMN27734848
Bathypathes sp.	USNM 1070918	105566	28862329	273.406	0.979893	56	17755	233	1905	112	34478	307.839	10.6962	206	794	267	0	PRJNA644402	SAMN44491856
Bathypathes sp.	USNM 1071414	27811	7391922	265.791	1.62029	55	7548	220	766	799	704037	881.148	14.3225	94	2763	818	241	PRJNA644402	SAMN44491823
Bathypathes sp.	USNM 1204050	60236	19099254	317.074	1.57367	56	8796	236	2223	809	834430	1031.43	29.5999	187	5629	880	306	PRJNA644402	SAMN27734847
Bathypathes sp.	USNM 1507327	31745	11979374	377.363	2.20827	56	5760	247	2257	903	1224211	1355.72	19.9063	157	5355	1276	658	PRJNA644402	SAMN44491854
Bathypathes sp.	USNM 1689273	274090	126194803	460.414	1.37417	56	18431	229	32493	708	1219750	1722.81	54.6426	208	11564	1258	434	PRJNA644402	SAMN44491839
Bathypathes sp.	USNM 1689341	297829	125306673	420.734	1.19259	56	27005	229	29184	732	1000620	1366.97	44.247	62	10600	947.5	353	PRJNA644402	SAMN44491846
Bathypathes tiburonae	USNM 1071407	40412	15384276	380.686	1.96032	56	11229	250	2789	863	1192889	1382.26	21.3021	89	4676	1323	624	PRJNA644402	SAMN44491822
Bathypathes tiburonae	USNM 1234549	24523	8186671	333.836	2.2698	56	7423	236	1318	785	943750	1202.23	19.8036	209	3798	1142	476	PRJNA1078781	SAMN44473580
Bathypathes tiburonae	USNM 1459868	32329	11904034	368.215	1.98018	56	6037	253	1837	837	1038904	1241.22	21.1692	57	5097	1157	533	PRJNA644402	SAMN44491821
Dendrobathypathes boutillieri	USNM 1014186	369605	119035618	322.062	0.811443	56	17742	223	17143	554	341824	617.011	23.3862	58	8883	483.5	69	PRJNA1078781	SAMN44473574
Dendrobathypathes boutillieri	USNM 1070762	13027	2421117	185.854	1.50808	56	2551	124	102	453	235017	518.801	13.111	151	1890	445	31	PRJNA644402	SAMN44491833
Dendrobathypathes isocrada	USNM 100112	89188	27313734	306.249	1.23669	56	30275	238	2571	920	653676	710.517	15.2999	211	7928	623	100	PRJNA1078781	SAMN44473571
Dendropathes bacotaylorae	USNM 1024966	126177	42108311	333.724	0.870418	56	17728	256	3634	1002	1247511	1245.02	21.3275	166	8319	1135	657	PRJNA644402	SAMN44491855
Diplopathes antarctica	NIWA 38070	25412	8225277	323.677	2.20138	56	8136	232	1276	770	866550	1125.39	20.6297	82	4436	1050	423	PRJNA1078781	SAMN44473568
Diplopathes antarctica	NIWA 38674	28567	7916695	277.127	1.78128	56	4697	219	1030	795	792356	996.674	18.8248	98	4697	915	337	PRJNA1078781	SAMN44473569
Diplopathes sp.	USNM 1494012	852	234560	275.305	2.84892	56	670	260	0	482	145878	302.651	3.24249	200	646	290	0	PRJNA644402	SAMN44491827
Diplopathes tuatoruensis	NIWA 16055	5912	1683377	284.739	2.5152	56	2466	240	86	613	307229	501.189	10.1699	60	2146	443	31	PRJNA644402	SAMN44491834
Heteropathes americana	USNM 1483032	24609	7887359	320.507	1.86145	56	7400	247	966	920	948399	1030.87	12.3053	208	3329	1034.5	505	PRJNA644402	SAMN15461048
Heteropathes cf. americana	USNM 1689276	176717	136890784	774.633	2.74911	56	71838	278	45179	992	2423130	2442.67	56.7717	97	11681	1966	797	PRJNA644402	SAMN44491840
Heteropathes pacifica	USNM 1070758	3259286	439048041	134.707	0.197498	56	123145	69	51721	1048	2301900	2196.47	54.6416	99	15321	1646	780	PRJNA1078781	SAMN44473577
Hexapathes bikofskii	MTQ G80024	6730	1451160	215.626	1.91706	55	1559	216	22	670	272550	406.791	6.11364	80	1187	371	5	PRJNA644402	SAMN27734878
Hexapathes cf. alis	MTQ G80023	22753	6785456	298.222	2.17998	56	10303	243	928	802	946193	1179.79	17.3651	208	4521	1161.5	527	PRJNA644402	SAMN44491829
Hexapathes heterosticha	MTQ G80120	37245	17959287	482.193	2.15474	56	7173	304	3731	951	1356018	1425.89	19.0036	113	7173	1379	772	PRJNA644402	SAMN27734876
Hexapathes heterosticha	USNM 1453828	13124	3589785	273.528	2.34632	56	7269	233	329	821	682723	831.575	14.463	214	7269	819	191	PRJNA644402	SAMN15461049
Lillipathes lilliei	CAS 179055	23180	6623729	285.752	1.36742	56	7270	242	311	732	538449	735.586	12.6984	207	3945	691.5	98	PRJNA644402	SAMN15461053
Lillipathes sp.	CAS 218816	16867	3787434	224.547	1.87505	56	7183	166	281	782	579179	740.638	11.4988	209	2505	708.5	111	PRJNA644402	SAMN15461054
Lillipathes ventalina	NIWA 19678	60181	15758388	261.85	0.789484	56	15398	238	404	1052	655786	623.371	6.25193	213	1896	599	51	PRJNA1078781	SAMN44473567
Parantipathes cf. euantha	MTQ G80039	29550	9046151	306.13	1.66594	56	13110	246	799	814	810769	996.031	17.7439	206	5298	925	341	PRJNA1078781	SAMN46347789
Parantipathes euantha	USNM 1070631	14540	3279367	225.541	1.69459	56	2684	213	215	594	347745	585.429	14.1683	61	2516	478.5	64	PRJNA1078781	SAMN44473576
Parantipathes helicosticha	USNM 99401	95971	10448240	108.869	0.325371	55	14281	71	46	747	208632	279.293	2.2433	60	664	267	0	PRJNA1078781	SAMN44473585
Parantipathes larix	UG 31	45171	15570305	344.697	1.62385	56	5523	243	2327	899	1142811	1271.2	19.6124	113	5523	1189	601	PRJNA644402	SAMN44491836
Parantipathes larix	USNM 1280881	24769	7942630	320.668	1.79857	56	4159	244	824	817	792749	970.317	15.7747	217	3164	915	335	PRJNA644402	SAMN44491835
Parantipathes sp.	MTQ G79990	19345	5495614	284.084	2.17708	56	7300	233	693	768	807140	1050.96	17.9719	207	4982	1006.5	390	PRJNA644402	SAMN44491832
Parantipathes sp.	USNM 1689335	374827	179348278	478.483	1.27583	55	107195	232	46052	732	1320362	1803.77	62.7161	207	16757	1230.5	449	PRJNA644402	SAMN44491845
Parantipathes wolffi	NIWA 72815	49283	13262533	269.11	0.965863	56	9872	237	563	1001	636897	636.261	9.7482	208	3767	581	64	PRJNA1078781	SAMN44473570
Schizopathes affinis	NIWA 4290	9531	2370844	248.751	2.08933	55	2492	223	155	569	322075	566.037	13.4942	96	2492	494	49	PRJNA644402	SAMN44491837
Schizopathes crassa	USNM 78796	24307	5286644	217.495	1.03401	56	4043	216	134	842	389859	463.015	8.25344	191	3221	411.5	23	PRJNA1078781	SAMN44473584
Sibopathes sp.	USNM 1204039	36682	8933677	243.544	1.19639	56	5032	215	631	737	502091	681.263	11.9902	87	2186	623	100	PRJNA644402	SAMN44491849
Sibopathes sp.	USNM 1665769	1550034	290276335	187.271	0.193724	55	17789	83	23763	882	629303	713.495	15.3784	57	4117	589.5	175	PRJNA1043120	SAMN38332805
Stauropathes arctica	CMNI 2023−0258	132675	44765711	337.409	0.955871	78	17777	273	3454	252	139430	553.294	39.0545	228	5361	377	19	PRJNA588468	SAMN13244901
Stauropathes cf.	USNM 1606527	1665036	286550972	172.099	0.243633	55	98573	76	25557	924	729084	789.052	16.8722	62	4036	636	245	PRJNA1043120	SAMN38332752
Stauropathes cf. staurocrada	USNM 1424220	25037	4471941	178.613	1.27199	56	3122	100	292	417	247705	594.017	19.4131	72	2444	445	60	PRJNA644402	SAMN44491851
Stauropathes cf. stellata	USNM 1404493	26073	8021838	307.668	1.68218	56	5640	239	749	874	780115	892.58	13.4663	111	3414	850	247	PRJNA588468	SAMN13244899
Stauropathes cf. stellata	USNM 1424179	23169	5358638	231.285	1.45068	56	3873	212	354	740	510771	690.231	13.1148	69	3873	630	93	PRJNA644402	SAMN44491850
Stauropathes monopinnata	USNM 1424060	69317	23744473	342.549	1.48877	56	17744	250	2787	931	1000398	1074.54	20.9533	206	6171	1003	467	PRJNA1078781	SAMN44473582
Stauropathes monopinnata	USNM 1689279	318290	86038317	270.314	0.890331	56	69745	222	6672	332	193531	582.925	20.9533	98	6579	408	38	PRJNA1078781	SAMN44473583
Stauropathes staurocrada	USNM 1071042	94840	19078738	201.168	0.828916	56	7480	116	1492	943	717431	760.796	13.5359	118	3875	707	151	PRJNA644402	SAMN21465398
Stauropathes staurocrada	USNM 98846	534717	182621677	341.53	0.7938	56	23288	95	46563	838	1191692	1422.07	37.4659	242	11045	1114	463	PRJNA644402	SAMN44491859
Taxipathes recta	USNM 100382	92544	20719360	223.887	0.32382	56	3731	233	94	221	27415	124.05	4.61733	56	408	84	0	PRJNA1078781	SAMN44473572
Telopathes magna	USNM 1204043	42035	13832251	329.065	1.27278	56	7924	254	1189	908	867531	955.431	14.1263	111	3973	893.5	310	PRJNA644402	SAMN44491852
Telopathes magna	USNM 1204049	22059	5515016	250.012	1.63383	56	4643	215	451	809	633884	783.54	14.2602	107	4643	724	152	PRJNA644402	SAMN44491853
Telopathes sp.	USNM 1713811	2146861	360543797	167.94	0.252482	55	134153	69	52465	1049	1419930	1353.6	30.6622	222	8050	1075	568	PRJNA1043120	SAMN38332756
Telopathes sp.	USNM 1713889	1758639	301850202	171.639	0.311564	55	165845	70	37452	1011	1005563	994.622	19.3406	59	4036	831	399	PRJNA1043120	SAMN38332755
Telopathes tasmaniensis	TMAG K4226	7438	1787973	240.384	2.42602	56	5746	221	77	628	317066	504.882	10.6045	153	3266	468.5	19	PRJNA644402	SAMN15461042
Trissopathes pseudotristicha	USNM 1689265	381844	131425578	344.187	1.41712	56	76654	108	27227	796	968874	1217.18	43.4678	174	21243	945	372	PRJNA644402	SAMN44491838
Trissopathes sp.	USNM 1689347	152280	44055941	289.309	1.539	56	48481	223	4258	190	73733	388.068	21.1787	67	2290	304.5	7	PRJNA644402	SAMN44491858
Umbellapathes bipinnata	USNM 1234554	55783	14917330	267.417	1.46911	56	11408	218	1724	782	725005	927.116	25.6014	163	5654	764	226	PRJNA644402	SAMN21465392
Umbellapathes helioanthes	USNM 1024968	96662	30892620	319.594	0.990411	56	17770	251	2443	994	955986	961.757	17.2631	68	5064	860.5	302	PRJNA1078781	SAMN44473575
Umbellapathes sp.	CAS 223579	17104	4813764	281.441	2.24359	56	7452	227	447	712	607387	853.072	17.0155	207	6519	793	153	PRJNA644402	SAMN15461062
Umbellapathes sp.	CAS 223581	19615	4999938	254.904	1.78869	56	14857	225	276	832	627548	754.264	10.2271	207	2802	747.5	109	PRJNA644402	SAMN15461061
